# Supplementary material for: Coronavirus Disease 2019 (COVID-19) Pandemic across Africa: Current Status of Vaccinations and Implications for the Future
Source: Vaccines (Basel). 2022 Sep 17;10(9):1553. doi: 10.3390/vaccines10091553 (PMC9504201; doi:10.3390/vaccines10091553)
Supplement: Supplementary file 1 [file vaccines-10-01553-s001.zip]

Archive with 1 entries (1 files):
- vaccines-1891050-supplementary.pdf
